# Supplementary material for: Genome of Alaskapox Virus, a Novel Orthopoxvirus Isolated from Alaska
Source: Viruses. 2019 Aug 1;11(8):708. doi: 10.3390/v11080708 (PMC6723315; doi:10.3390/v11080708)
Supplement: Supplementary file 1 [file viruses-11-00708-s001.zip]

Archive with 10 entries (10 files):
- Supplement/Figure S1.pdf
- Supplement/Figure S2.pdf
- Supplement/Figure S3.pdf
- Supplement/Figure S4.pdf
- Supplement/Figure S5.pdf
- Supplement/Table S1.xlsx
- Supplement/Table S3.xlsx
- Supplement/Table S4.xlsx
- Supplement/Table S5.xlsx
- Supplement/viruses-548204-supplementary-legend_CG.docx
