# Supplementary material for: Genome of Alaskapox Virus, a Novel Orthopoxvirus Isolated from Alaska
Source: Viruses. 2019 Aug 1;11(8):708. doi: 10.3390/v11080708 (PMC6723315; doi:10.3390/v11080708)
Supplement: Supplementary file 1 [file viruses-11-00708-s001.zip › Supplement/Table S1.xlsx]

## Sheet: Sheet1
Species	Name used in this study	Strain	Accession
AKMV	AKMV-2010	Vani_2010	MH607143
AKMV	AKMV-2013	Akhmeta_2013-88	MH607141
CMLV	CMLV	M-96	AF438165.1
CPXV	CPXV-B	Germany_1990_2	HQ420896.1
CPXV	CPXV-A	Austria 1999	HQ407377.1
CPXV	CPXV-E6	Germany_1980_EP4	HQ420895.1
CPXV	CPXV-C	HumLit08/1	KC813493.1
CPXV	CPXV-E1	Germany_1998_2	HQ420897.1
CPXV	CPXV-E2	Germany 91-3	DQ437593.1
CPXV	CPXV-E5	UK2000_K2984	HQ420900.1
CPXV	CPXV-E3	France_2001_Nancy	HQ420894.1
CPXV	CPXV-BR	Brighton Red	AF482758.2
CPXV	CPXV-D	HumGra07/1	KC813510.1
ECTV	ECTV-Moscow	Moscow	AF012825.2
ECTV	ECTV-Naval	NAVAL	KJ563295.1
ECTV	ECTV-Hamptead	Hamptead	KY554976.1
HSPV	HSPV	MNR-76	DQ792504.1
MPXV	MPXV-USA	USA_2003_044	DQ011153.1
MPXV	MPXV-DRC	Zaire-96-I-16	NC_003310.1
OPVA	OPVA	Abatino	MH816996.1
RCNV	RCNV-Herman	Herman	NC_027213.1
RCNV	RCNV-85A	85A	KU749309.1
SKPV	SKPV	WA	KU749310.1
TATV	TATV	Dahomey 1968	DQ437594.1
VARV	VARV-IND	India 1964 7124 Vellore	DQ437585.1
VARV	VARV-BRA	Brazil 1966 (v66-39 Sao Paulo)	DQ441419.1
VPXV	VPXV	CA	KU749311.1
YPV	YPV	DakArB 4268	NC_015960.1
Murmansk poxvirus	Murmansk	LEIV-11411	MF001304.1
NY_014 poxvirus	NY_014	2013	MF001305.1
