# Supplementary material for: Genome of Alaskapox Virus, a Novel Orthopoxvirus Isolated from Alaska
Source: Viruses. 2019 Aug 1;11(8):708. doi: 10.3390/v11080708 (PMC6723315; doi:10.3390/v11080708)
Supplement: Supplementary file 1 [file viruses-11-00708-s001.zip › Supplement/Table S3.xlsx]

## Sheet: Sheet1
Gene	Product	Top_hit	Species	Strain/Isolate	Reference	Percent_aa_identity	Percent_coverage	Additional_information_from_putative_homolog
AKPV001	secreted chemokine binding protein	secreted chemokine binding protein	CPXV	EP-5	AAM76308.1	79.608	100	vCCI, host defense modulator, inhibits host immune defense, binds host CC chemokines (beta chemokines), similar to VACV-COP-B29R
AKPV002	TNF alpha receptor-like protein CrmB	tumor necrosis factor receptor II homolog	CPXV	Munich OPV89/4(cat)	AAB94388.1	71.875	100	host defense modulator, tumor necrosis factor receptor II (TNFRII), soluble secreted TNF receptor, similar to VACV-COP-B22R and CPXV CrmB
AKPV003	ankyrin-like protein	ankyrin-containing protein	AKMV	Akhmeta_2013-88	AXN74788.1	82.423	99	similar to CPXV006/CPXV225
AKPV004	ankyrin repeat-containing protein	ankyrin-containing protein	AKMV	Vani_2010	AXN75230.1	84.97	100	similar to VACV-COP-C9L and CPXV008/CPXV223
AKPV005	hypothetical protein	CPXV009 protein	CPXV	BeaBer04/1	AGY97174.1	87.582	100	similar to VACV-COP-B15R and CPXV009/CPXV222
AKPV006	alpha-amanitin target	CPXV010 protein	CPXV	HumLit08/1	AGY97566.1	78.082	100	alpha aminitin-sensitive protein, inhibition of host innate immune response, inhibits IRF3 activation, similar to VACV-COP-N2L and CPXV010
AKPV007	kelch-like protein	kelch-like protein	CPXV	Finland_2000_MAN	ADZ29126.1	77.656	100	kelch-like ring canal protein, BTB/POZ domain, similar to VACV-COP-A55R
AKPV008	ankyrin repeat-containing protein	ankyrin repeat-containing protein	CPXV	Germany_1990_2	ADZ29768.1	76.812	93	similar to CPXV011
AKPV009	C-type lectin-like protein	C-type lectin-like type-II membrane protein	Murmansk poxvirus	LEIV-11411	YP_009408383.1	79.167	100	similar to C-type lectin-like type-II membrane protein [Murmansk poxvirus] (partial)
AKPV010	C-type lectin-like protein	C-type lectin-like type-II membrane protein	Murmansk poxvirus	LEIV-11411	YP_009408383.1	69.88	74	similar to C-type lectin-like type-II membrane protein [Murmansk poxvirus] (partial)
AKPV011	TNF alpha receptor-like protein	tnf receptor	SKPV	WA	YP_009282897.1	93	100	host defense modulator, similar to VARV-BSH-G2R and CPXV014
AKPV012	CD-30-like protein	D13L protein	CPXV	GRI-90	CAA64084.1	90.179	100	vCD30, soluble secreted recptor for CD30 ligand, immune evasion, similar to CPXVCD30
AKPV013	ankyrin repeat-containing protein	ankyrin repeat-containing protein	RCNV	Herman	YP_009143324.1	92.418	100	similar to VACV-COP-B18R and CPXV016
AKPV014	ankyrin repeat-containing protein	ankyrin repeat-containing protein	CPXV	Germany_1971_EP1	ARB50245.1	82.529	100	similar to VACV-COP-C9L and CPXV017
AKPV015	hypothetical protein	putative C2L protein	OPVA	Abatino	AYN64577.1	82.184	99	similar to CPXV018 and CPXV-GRI90-C2L
AKPV016	ankyrin repeat-containing protein	ankyrin-containing protein	AKMV	Vani_2010	AXN75239.1	85	99	similar to VACV-COP-B18R and CPXV019, 825 nt internal deletion
AKPV017	putative host range protein	CPXV020 protein	CPXV	RatAac09/1	AGY99310.1	85.294	100	host defense modulator, interferon antagonist, similar to VACV-COP-C7L and CPXV020
AKPV018	secreted epidermal growth factor-like protein	secreted epidermal growth factor-like protein	CPXV	Austria 1999	ADZ24024.1	86.232	100	EGF-like protein, binds EGFR, activation of cell proliferation, hyperplasia, similar to VACV-COP-C11R and CPXV021
AKPV019	IL-1 receptor antagonist	CPXV022 protein	CPXV	BeaBer04/1	AGY97090.1	92.145	100	C4/C10 family, similar to VACV-COP-C10L and CPXV022
AKPV020	zinc finger domain containing protein	zinc finger domain containing protein	CPXV	France_2001_Nancy	ADZ29352.1	91.736	100	KilA-N/RING domain, involved in apoptosis, protein N1R, p28-like, similar to CPXV023 and VARV-BSH-D6R
AKPV021	interleukin-18-binding protein	interleukin-18-binding protein	CPXV	Norway_1994_MAN	ADZ30422.1	89.683	100	similar to VARV-BSH-D7L, VACV-WR-C12L and CPXV024
AKPV022	ankyrin repeat-containing protein	ankyrin-containing protein	AKMV	Vani_2010	AXN75245.1	85.544	100	host range protein, VHR1, similar to CPXV025
AKPV023	ankyrin repeat containing protein	ankyrin repeat containing protein	CPXV	Austria 1999	ADZ24029.1	95.312	100	similar to CPXV_AUS1999_867_025 and ACG19_gp014 [Raccoonpox virus]
AKPV024	ankyrin repeat containing protein	Ankyrin	NY_014 poxvirus	2013	YP_009408584.1	88.169	100	similar to CKM51_gp196 [NY_014 poxvirus], CPXV027, and VACV-COP-C9L
AKPV025	hypothetical protein	hypothetical protein NY_014-195	NY_014 poxvirus	2013	YP_009408583.1	82.051	91	similar to VACV-COP-C8L and CPXV028-BR
AKPV026	interferon antagonist C7	CPXV029 protein	CPXV	Brighton Red	NP_619818.1	95.333	100	host range, virulence factor, similar to VACV-COP-C7L and CPXV029
AKPV027	hypothetical protein	hypothetical protein	AKMV	Akhmeta_2013-88	AXN74811.1	89.933	97	similar to VACV-COP-C6L and CPXV030
AKPV028	hypothetical protein	hypothetical protein	AKMV	Akhmeta_2013-88	AXN74812.1	80	96	similar to SKPV-WA-022
AKPV029	kelch-like protein	CPXV032 protein	CPXV	HumLue09/1	AGY97839.1	91.262	98	similar to CPXV032 and VACV-COP-C5L
AKPV030	secreted complement binding protein	CPXV034 protein	CPXV	Ger 2010 MKY	SNB53768.1	82.759	99	host defense modulator, complement control protein (CCP), short consensus repeats (SCRs) or SUSHI repeats, similar to CPXV034 and VACV-COP-C3L
AKPV031	kelch-like protein	kelch-like protein	AKMV	Akhmeta_2013-88	AXN74816.1	88.694	100	virulence factor, BTB/POZ domain, similar to CPXV035 and VACV-COP-C2L
AKPV032	putative TLR signaling inhibitor	putative TLR signaling inhibitor	VACV	Dryvax	AIX98719.1	85.366	99	toll-like receptor inhibitor, similar to VACV-COP-C1L and CPXV036
AKPV033	NF-kappaB inhibitor	NF-kappaB inhibitor	AKMV	Vani_2010	AXN75257.1	87.179	100	virokine, host defense modulator, putative virulence factor, similar to VACV-COP-N1L and CPXV037
AKPV034	Alpha aminitin-sensitive protein	CPXV038 protein	CPXV	HumLan08/1	AGY97373.1	85.393	100	host immune response, putative TLR signalling inhibitor, similar to CPXV038 and VACV-COP-N2L
AKPV035	ankyrin-like protein	CPXV039 protein	CPXV	RatPox09	CRL86489.1	89.462	100	similar to CPXV039 and VACV-COP-M1L
AKPV036	NF-kappaB inhibitor	unknown	CPXV	Germany 91-3	ABD97385.1	86.636	99	host devense modulator, NFkB, similar to VACV-COP-M2L and CPXV040
AKPV037	Ankyrin-like protein	CPXV041 protein	CPXV	HumLan08/1	AGY97321.1	85.263	99	putative host range gene, similar to VACV-COP-K1L and CPXV041
AKPV038	serine protease inhibitor-like protein SPI-3	SPI3	CPXV	Ger/2012/Alpaca	SNB49904.1	85.791	100	serpin, SPI3, EEV, similar to CPXV042 and VACV-COP-K2L
AKPV039	IFN resistance	putative K3L protein	OPVA	Abatino	AYN64602.1	71.084	94	host defense modulator, similar to VACV-COP-K3L
AKPV040	nicking joining enzyme	nicking/joining enzyme	AKMV	Vani_2010	AXN75264.1	94.811	100	phospholipase-D-like protein, similar to VACV-COP-K4L
AKPV041	monoglyceride lipase	CPXV045 protein	CPXV	Brighton Red	NP_619834.1	94.545	99	similar to CPXV045
AKPV042	host immune response repressor	CPXV046 protein	CPXV	CPXV_K428	ARR30093.1	90.604	100	Toll/IL1-receptor, similar to CPXV046 and VACV-COP-K7R
AKPV043	mitochondrial-associated caspase-9 inhibitor	G1L protein	CPXV	GRI-90	CAA64115.1	72.574	99	apoptosis inhibitor, similar to VACV-COP-F1L
AKPV044	dUTPase	CPXV049 protein	CPXV	HumLue09/1	AGY97828.1	97.222	100	dUTP diphosphatase activity, dUTP metabolic process, Trimeric dUTP diphosphatase, similar to VACV-COP-F2L and CPXV049
AKPV045	kelch-like protein	kelch-like protein	CPXV	Germany_1980_EP4	ADZ29592.1	77.339	100	KELCH repeat, protein binding, similar to VACV-COP-F3L
AKPV046	ribonuclease reductase small subunit	ribonucleotide reductase small subunit protein	CPXV	Germany_1980_EP4	ADZ29593.1	98.433	100	similar to VACV-COP-F4L
AKPV047	major membrane protein	CPXV052 protein	CPXV	CPXV_1639	ARR30430.1	80.189	100	poxvirus I6-like family, similar to CPXV052 and VACV-COP-F5L
AKPV048	hypothetical protein	hypothetical protein	AKMV	Akhmeta_2013-88	AXN74834.1	86.301	100	similar to VACV-COP-F6L
AKPV049	hypothetical protein	hypothetical protein VACWR046	VACV	WR (Western Reserve)	YP_232928.1	82.051	100	similar to VACV-COP-F7L
AKPV050	iActA-like proline repeat-containing protein	CPXV055 protein	CPXV	Brighton Red	NP_619843.1	75.385	100	cytoplasmic protein; not required for actin tail formation, similar to CPXV055 and VACV-COP-F8L
AKPV051	S-S bond formation pathway protein	CPXV056 protein	CPXV	Brighton Red	NP_619844.1	94.34	100	integral component of membrane, similar to CPXV056 and VACV-COP-F9L
AKPV052	Ser/Thr kinase	CPXV057 protein	CPXV	Ger 2010 MKY	SNB53837.1	97.494	100	protein kinase activity, similar to CPXV057 and VACV-COP-F10L
AKPV053	hypothetical protein	CPXV059 protein	CPXV	Ger/2015/Cat1	SNB48477.1	93.22	96	similar to VACV-COP-F11L and CPXV059
AKPV054	EEV maturation protein	CPXV060 protein	CPXV	CPXV_K2739	ARR30586.1	91.523	100	involved in plaque and EEV formation; similar to VACV-COP-F12L and CPXV056
AKPV055	major envelope protein	putative F13L protein	OPVA	Abatino	AYN64618.1	91.105	99	Envelope protein F13; 37 kDa protein; Palmitoylated EV membrane protein; p37K; similar to VACV-COP-F13L
AKPV056	hypothetical protein	VACAC2_063	VACV	Acambis	AAR17895.1	75.342	100	Orthopoxvirus F14 protein; similar to VACV-COP-F14L and CPXV062
AKPV057	hypothethical protein	CPXV063 protein	CPXV	Ger/2014/Cat2	SNB56372.1	94.231	100	Similar to CPXV063
AKPV058	IMV protein	hypothetical protein VACWR053.5	VACV	WR (Western Reserve)	YP_910497.1	95.918	100	similar to VACV-COP-F14.5L
AKPV059	hypothetical protein	hypothetical protein CPXV_FRA2001_NANCY_059	CPXV	France_2001_Nancy	ADZ29389.1	93.878	100	protein F15, similar to CPXV064 and VACV-COP-F15L
AKPV060	hypothetical protein	hypothetical protein CPXV_AUS1999_867_060	CPXV	Austria 1999	ADZ24064.1	91.189	95	Poxvirus F16 protein, similar to CPXV065 and VACV-COP-F16L
AKPV061	DNA-binding virion core phosphoprotein	DNA-binding virion core phosphoprotein	VACV	L-IVP	AQY54829.1	95.05	100	lateral body phosphoprotein VP11, similar to VACV-COP-F17R
AKPV062	Poly(A) polymerase large subunit	CPXV067 protein	CPXV	RatAac09/1	AGY99212.1	95.208	100	similar to VACV-COP-E1L
AKPV063	hypothetical protein	CPXV068 protein	CPXV	Brighton Red	NP_619855.1	93.758	100	Similar to CPXV068 and VACV-COP-E2L
AKPV064	double-stranded rna binding protein	CPXV069 protein	CPXV	RatAac09/1	AGY99295.1	83.158	100	RNA binding, double-stranded RNA adenosine deaminase activity, suppression of host innate immune response, inhibits antiviral activities of interferon, similar to VACV-COP-E3L
AKPV065	DNA-dependent RNA polymerase subunit RPO30	C4L protein	VARV	Garcia-1966	CAB54645.1	90.347	100	DNA-dependent RNA polymerase 30kDa subunit, similar to VACV-COP-E4L
AKPV066	virosome component protein	hypothetical protein	AKMV	Vani_2010	AXN75291.1	83.086	100	abundant component of virosome; major early protein, similar to VACV-COP-E5R and CPXV071
AKPV067	hypothetical protein	hypothetical protein	AKMV	GCP2013	AJW66828.1	96.825	100	Poxvirus E6 protein, similar to VACV-COP-E6R and CPXV072
AKPV068	Putative myristoylated protein	hypothetical protein	AKMV	Akhmeta_2013-88	AXN74854.1	90.303	99	Soluble myristylprotein, similar to VACV-COP-E7R and CPXV073
AKPV069	membrane protein	CPXV074 protein	CPXV	Ger 2010 MKY	SNB53884.1	97.436	100	integral component of membrane, may help wrap virosome; associates with IV/IMV and cores; F10L kinase substrate, similar to VACV-COP-E8R and CPXV074
AKPV070	DNA polymerase	CPXV075 protein	CPXV	Ger/2014/Cat1	SNB57587.1	97.117	100	nucleotide binding, DNA binding, DNA-directed DNA polymerase activity, 3'-5' exonuclease activity, similar to CPXV075 or VACV-COP-E9L
AKPV071	sulfhydryl oxidase	sulfhydryl oxidase	AKMV	Akhmeta_2013-88	AXN74857.1	95.833	100	Sulfhydryl oxidase (FAD-linked), thiol oxidase activity, oxidation-reduction process, substrates L1R/F9L, similar to VACV-COP-E10R and CPXV076
AKPV072	virion core protein	hypothetical protein	AKMV	Akhmeta_2013-88	AXN74858.1	96.124	100	virion, similar to VACV-COP-E11L
AKPV073	hypothetical protein	hypothetical protein	AKMV	Vani_2010	AXN75298.1	92.042	100	hypothetical protein, similar to CPXV078 and VACV-COP-O1L
AKPV074	Glutaredoxin	putative O2L protein	OPVA	Abatino	AYN64636.1	94.444	100	nonessential, glutathione-dependent synthesis of deoxyribonucleotides; similar to CPXV079
AKPV075	telomere-binding protein	hypothetical protein	AKMV	Akhmeta_2013-88	AXN74862.1	98.718	100	DNA-binding core protein, Poxvirus protein I1, similar to VACV-COP-I1L and CPXV080
AKPV076	IMV membrane protein	hypothetical protein 51.1rMVA_084	VACV	51.1rMVA	AUO38370.1	83.636	76	similar to CPXV081 and VACV-COP-I2L
AKPV077	ssDNA-binding phosphoprotein	putative I3L protein	OPVA	Abatino	AYN64639.1	99.257	100	single-stranded DNA binding, similar to VACV-COP-I3L and CPXV082
AKPV078	Ribonucleotide reductase large subunit	CPXV083 protein	CPXV	Brighton Red	NP_619870.1	96.757	100	ribonucleoside-diphosphate reductase activity, thioredoxin disulfide as acceptor, oxidation-reduction process, similar to VACV-COP-I4L and CPXV083
AKPV079	IMV protein VP13	IMV protein	AKMV	Akhmeta_2013-88	AXN74866.1	96.203	100	integral component of membrane, similar to VACV-COP-I5L and CPXV084
AKPV080	telomere-binding protein	telomere binding protein	AKMV	Vani_2010	AXN75306.1	96.859	100	binds to viral telomers and directs genome encapsidation into the virus particle, similar to VACV-COP-I6L and CPXV085
AKPV081	Viral core cysteine proteinase	viral core cysteine proteinase	AKMV	Vani_2010	AXN75307.1	96.927	100	Vaccinia virus I7 processing peptidase, similar to VACV-COP-I7L and CPXV086
AKPV082	RNA helicase NPH-II	CPXV087 protein	CPXV	Ger/2015/Cat4	SNB50309.1	93.63	100	nucleic acid binding, ATP binding, ATP-dependent helicase activity, similar to VACV-COP-I8R and CPXV087
AKPV083	insulin metalloproteinase-like protein	hypothetical protein	AKMV	Vani_2010	AXN75309.1	96.277	100	metalloendopeptidase activity, zinc ion binding, proteolysis, similar to VACV-COP-G1L and CPXV088
AKPV084	Virus fusion complex	virus fusion complex	AKMV	Akhmeta_2013-88	AXN74871.1	98.198	100	IMV membrane protein, entry/fusion complex component, fusion of virus membrane with host plasma membrane, similar to VACV-COP-G3L and CPXV089
AKPV085	late transcription elongation factor	late transcriptional factor	AKMV	Akhmeta_2013-88	AXN74872.1	95.909	100	similar to VACV-COP-G2R and CPXV080
AKPV086	glutaredoxin-like protein	glutaredoxin-like protein	VARV	India-1967	NP_042110.1	94.355	100	Glutaredoxin-2, S-S bond formation pathway,glutathione-dependent synthesis of deoxyribonucleotides, similar to VACV-COP-G4L and CPXV091
AKPV087	fen1-like nuclease	hypothetical protein	AKMV	Vani_2010	AXN75313.1	94.444	100	nuclease activity, metal ion binding, DNA repair, similar to VACV-COP-G5R and CPXV092
AKPV088	DNA-dependent RNA polymerase subunit RPO7	G6R	MPXV	Zaire-96-I-16	NP_536502.1	98.413	100	similar to VACV-COP-G5.5R
AKPV089	NlpC/P60 superfamily protein	hypothetical protein TATV_DAH68_087	TATV	Dahomey 1968	YP_717394.1	96.364	100	similar to VACV-COP-G6R and CPXV094
AKPV090	virion core protein	CMLV083	CMLV	M-96	NP_570473.1	93.801	100	virion structural protein, similar to VACV-COP-G7L and CPXV095
AKPV091	late transcription factor VLTF-1	G9R	MPXV	Zaire-96-I-16	NP_536505.1	99.231	100	similar to VACV-COP-G8R and CPXV097
AKPV092	entry fusion complex protein	CPXV098 protein	CPXV	HumLit08/1	AGY97516.1	95.294	100	poxvirus myristoylprotein, IMV membrane protein,viral-cell entry, virus-infected cell-cell fusion, similar to VACV-COP-G9R and CPXV098
AKPV093	IMV membrane protein	IMV membrane protein	CPXV	France_2001_Nancy	ADZ29423.1	95.565	100	target of neutralizing antibody; S-S bond formation pathway thiol substrate; myristylprotein; similar to VACV-COP-L1R and CPXV099
AKPV094	Cresent formation	HSPV090	HSPV	MNR-76	ABH08196.1	89.655	100	crescent membrane and immature virion formation protein, similar to VACV-COP-L2R
AKPV095	IMV protein	internal virion protein	AKMV	Vani_2010	AXN75322.1	89.227	100	Poxvirus L3/FP4 protein, internal virion protein, required for transcription of vaccinia virus early genes, similar to VACV-COP-L3L
AKPV096	DNA-binding virion core protein vp8	CPXV102 protein	CPXV	Brighton Red	NP_619887.1	96.414	100	viral capsid, ssRNA/ssDNA-binding protein microtubule-associated, role in DNA replication and/or repair, similar to VACV-COP-L4R
AKPV097	membrane protein	N5R protein	VARV	Garcia-1966	CAB54677.1	93.75	100	Poxvirus L5 protein family, fusion of virus membrane with host plasma membrane, entry and fusion IMV protein, similar to VACV-COP-L5R
AKPV098	virion protein	hypothetical protein	AKMV	Vani_2010	AXN75325.1	95.395	99	required for morphogenesis; required for DNA packaging during immature virions formation; similar to VACV-COP-J1R
AKPV099	thymidine kinase	CPXV105 protein	CPXV	K428	ARR30075.1	96.045	100	similar to VACV-COP-J2R
AKPV100	Poly(A) polymerase small subunit	poly polymerase small subunit	SKPV	WA	YP_009282788.1	96.697	100	methylates the ribose 2' OH group of the first transcribed nucleotide, similar to VACV-COP-J3R
AKPV101	DNA-dependent RNA polymerase subunit RPO22	EVM080	ECTV	Moscow	NP_671598.1	95.135	100	Poxvirus RNA polymerase 22 kDa subunit, similar to VACV-COP-J4R
AKPV102	late 16 kDa membrane protein	putative late 16kDa membrane protein	SKPV	WA	YP_009282790.1	87.97	100	Pox virus entry-fusion-complex G9/A16, similar to CPXV108 and VACV-COP-J5L
AKPV103	DNA-dependent RNA polymerase subunit RPO147	RNA polymerase 147 subunit	AKMV	GCP2013	AJW66831.1	98.523	100	RNA polymerase Rpb1, largest subunit of RNA polymerase, similar to CPXV109 and VACV-COP-J6R
AKPV104	Try/Ser phosphatase	CPXV110 protein	CPXV	Brighton Red	NP_619895.1	95.906	100	IFN-gamma inhibitor, dephosphorylates A17 protein, similar to CPXV110 and VACV-COP-H1L
AKPV105	viral membrane protein	putative viral membrane protein	VACV	IHD-W	AGB75821.1	97.884	100	viral late protein H2, component of the mature virion membrane, part of entry-fusion complex (EFC), similar to VACV-COP-H2R and CPXV111
AKPV106	IMV heparin binding surface protein	late transcription factor VLTF-4	AKMV	Vani_2010	AXN75333.1	89.602	100	IMV heparin binding surface protein involved in IMV maturation, poxvirus P35 protein, similar to VACV-COP-H3L and CPXV112
AKPV107	RNA polymerase-associated protein RAP94	CPXV113 protein	CPXV	HumLit08/1	AGY97462.1	96.73	100	tightly associated with DNA-dependent RNA polymerase; aids early-stage transcription, similar to VACV-COP-H4L and CPXV113
AKPV108	substrate of B1R kinase	CPXV114 protein	CPXV	FM2292	CRL86875.1	85.096	97	late gene transcription factor VLTF-4, similar to VACV-COP-H5R and CPXV114
AKPV109	DNA topoisomerase IB	DNA topoisomerase type-1	AKMV	Akhmeta_2013-88	AXN74897.1	94.249	98	core enzyme, similar to VACV-COP-H6R and CPXV115
AKPV110	late protein H7	DNA topoisomerase	VACV	Lister	ABD52573.1	94.521	100	phosphoinositide binding, contributes to the formation of crescents and immature virions similar to VACV-COP-H7R and CPXV117
AKPV111	large capping enzyme	mRNA-capping enzyme catalytic subunit	VACV	Ankara	O57209.1	97.038	100	mRNA-capping enzyme catalytic subunit, Viral transcription termination factor (VTF) large subunit; mRNA-capping enzyme 97 kDa subunit; mRNA-capping enzyme D1 subunit; ATPase and guanylyltransferase; pfam10640, similar to VACV-COP-D1R or CPXV118
AKPV112	virion core protein	virion core protein	VPXV	CA	YP_009281854.1	93.836	100	Pox virus D2 protein, similar to CPXV119 and VACV-COP-D2L
AKPV113	virion core protein	CPXV120 protein	CPXV	CPXV_Catpox3L97	ARR29648.1	89.03	100	Chordopoxvirinae D3 protein, required in early morphogenesis, similar to VACV-COP-D3R and CPXV120
AKPV114	Uracil-DNA glycosylase	CPXV121 protein	CPXV	Brighton Red	NP_619905.1	98.165	100	interacts with A20R, essential for DNA replication, similar to VACV-COP-D4R and CPXV121
AKPV115	NTPase	NTPase	CPXV	Kostroma_2015	AQQ12978.1	97.197	100	essential for DNA replication; interacts with A20R; similar to VACV-COP-D5R
AKPV116	early gene transcription factor VETF 70 kDa small subunit	early transcription factor	AKMV	Vani_2010	AXN75344.1	98.273	100	ATP-dependent helicase VETFS; VETF D6 subunit; similar to VACV-COP-D6R and CPXV123
AKPV117	RNA polymerase subunit RPO18	CMLV110	CMLV	M-96	NP_570500.1	98.758	100	DNA-directed RNA polymerase, 18 kD subunit, similar to VACV-COP-D7R and CPXV124
AKPV118	IMV membrane protein	CPXV125 protein	CPXV	BeaBer04/1	AGY97102.1	84.918	100	carbonic anhydrase, binds cell surface chondroitin; may effect viral entry; similar to VACV-COP-D8L and CPXV125
AKPV119	Nudix Hydrolase	putative D9R protein	OPVA	Abatino	AYN64680.1	95.349	100	hydrolysis of nucleoside diphosphates, mRNA-decapping protein D9, similar to VACV-COP-D9R and CPXV126
AKPV120	mutT-like protein	CPXV127 protein	CPXV	Ger 2010 MKY	SNB54040.1	96.356	100	NTP-phosphohydrolase for DNA repair, mutT motif/mRNA decapping enzyme, NUDIX family, similar to VACV-COP-D10R and CPXV127
AKPV121	nucleoside triphosphate phosphohydrolase-I	CPXV128 protein	CPXV	CPXV_Catpox3L97	ARR29567.1	97.781	100	NPH-I, ATPase, similar to VACV-COP-D11L and CPXV128
AKPV122	mRNA capping enzyme small subunit	CPXV129 protein	CPXV	Brighton Red	NP_619913.1	100	100	similar to VACV-COP-D12L and CPXV129
AKPV123	trimeric virion coat protein	trimeric virion coat protein	VPXV	CA	YP_009281865.1	94.737	100	rifampicin resistance protein, similar to VACV-COP-D13L and CPXV131
AKPV124	late gene transcription factor VLTF-2	CPXV132 protein	CPXV	Brighton Red	NP_619915.1	96.667	100	Trans-activator protein A1, zinc-finger, similar to VACV-COP-A1L and CPXV132
AKPV125	late gene transcription factor VLTF-3 protein	CPXV133 protein	CPXV	Brighton Red	NP_619916.1	98.661	100	zinc finger, similar to VACV-COP-A2L and CPXV133
AKPV126	S-S bond formation pathway protein	S-S bond formation pathway protein	VPXV	CA	YP_009281868.1	89.333	100	thioredoxin-like, similar to CPXV134 and VACV-WR-A2.5L
AKPV127	major virion core protein p4b	A4L	MPXV	Zaire-96-I-16	NP_536541.1	97.36	100	similar to VACV-COP-A3L and CPXV135
AKPV128	39 kDa core protein	39kDa core protein	VACV	GLV-1h68	ABZ80067.1	76.949	100	Component of the virion core, expressed late, similar to VACV-COP-A4L
AKPV129	DNA-dependent RNA polymerase subunit RPO19	hypothetical protein VARVgp109	VARV	India-1967, ssp. major	NP_042153.1	95.732	100	similar to VACV-COP-A5R and CPXV137
AKPV130	A6 protein	virion core and cleavage processing protein	AKMV	Akhmeta_2013-88	AXN74920.1	95.968	100	Virion morphogenesis and core protein, essential in immature virion to mature virion transition, similar to VACV-COP-A6L and CPXV138
AKPV131	early gene transcription factor VETF 82 kDA large subunit	early gene transcription factor VETF 82 kDA large subunit	CPXV	Germany_1998_2	ADZ30105.1	97.465	100	similar to VACV-COP-A7L and CPXV139
AKPV132	32kDa small subunit of transcription factor VITF-3	VITF-3 small subunit	AKMV	Akhmeta_2013-88	AXN74922.1	96.167	99	intermediate gene transcription factor VITF-3 subunit, similar to VACV-COP-A8R and CPXV140
AKPV133	IMV membrane protein	homolog of vaccinia virus CDS A9L; putative	VARV	Bangladesh-1975	AAA60861.1	78.571	95	morphogenesis factor, component of the mature virion membrane, similar to VACV-COP-A9L
AKPV134	p4a precursor of IMV core protein 4a	core protein 4a, precursor p4a	CPXV	Finland_2000_MAN	ADZ29251.1	92.179	100	major core protein, similar to VACV-COP-A10L and CPXV142
AKPV135	viral membrane formation	CPXV143 protein	CPXV	EleGri07/1	AGZ00518.1	97.17	100	viral crescent formation, similar to VACV-COP-A11L and CPXV143
AKPV136	core protein	CPXV144 protein	CPXV	Ger/2015/Cat1	SNB48586.1	89.119	100	essential for formation of a normal core, similar to VACV-COP-A12L and CPXV144
AKPV137	IMV membrane protein	CMLV130	CMLV	M-96	NP_570520.1	80	100	morphogeneisis, virion maturation, encapsidation of DNA, similar to VACV-COP-A13L and CPXV145
AKPV138	phosphorylated IMV membrane protein	CMLV131	CMLV	M-96	NP_570521.1	94.444	100	major component of mature virion, required for morphogenesis, membrane biogenesis, crescent formation, similar to VACV-COP-A14L
AKPV139	non-essential IMV membrane protein	CMLV132	CMLV	M-96	NP_570522.1	96.226	100	structural, hydrophobic IMV membrane protein, similar to VACV-COP-A14.5L
AKPV140	virion core-associated protein	A16L	MPXV	Zaire-96-I-16	NP_536553.1	92.553	100	Chordopoxvirus A15 protein, similar to VACV-COP-A15L and CPXV148
AKPV141	soluble myristylprotein	soluble myristylprotein	CPXV	Finland_2000_MAN	ADZ29258.1	92.838	100	virus entry-fusion-complex G9/A16, stable entry-fusion complex (EFC), mature virion membrane, similar to VACV-COP-A16L and CPXV149
AKPV142	IMV membrane protein	IMV membrane protein	AKMV	Akhmeta_2013-88	AXN74932.1	95.169	100	Poxvirus P21 membrane protein, undergoes phosphorylation and proteolytic processing; required for morphogenesis, similar to VACV-COP-A17L and CPXV150
AKPV143	DNA helicase	DNA helicase	AKMV	Akhmeta_2013-88	AXN74933.1	95.344	100	effects elongation and termination of postreplicative viral transcription, similar to VACV-COP-A18R and CPXV151
AKPV144	hypothetical protein	A20L protein	CPXV	GRI-90	CAD90687.1	96.053	100	protein of unknown function, similar to VACV-COP-A19L and CPXV152
AKPV145	IMV membrane protein	IMV membrane protein	AKMV	Akhmeta_2013-88	AXN74936.1	94.872	100	entry/fusion complex component, component of mature virion membrane, similar to VACV-COP-A21L
AKPV146	viral DNA polymerase processivity factor	viral DNA polymerase processivity factor	CPXV	Finland_2000_MAN	ADZ29263.1	93.662	100	similar to VACV-COP-A20R and CPXV154
AKPV147	Holliday junction resolvase	holliday junction endonuclease	AKMV	Vani_2010	AXN75377.1	97.861	100	DNA replication, resolves viral DNA concatemers into unit length genomes, RuvC family, palmitylprotein, similar to VACV-COP-A22R and CPXV155
AKPV148	45 kDa large subunit of intermediate gene transcription factor VITF-3	45kDa large subunit of intermediate gene transcription factor VITF-3	CPXV	Germany_1971_EP1	ARB50376.1	97.906	100	similar to VACV-COP-A24R and CPXV156
AKPV149	DNA-dependent RNA polymerase subunit RPO132	EVM127	ECTV	Moscow	NP_671646.1	99.055	100	similar to VACV-COP-A24R and CPXV157
AKPV150	A-type inclusion protein	EVM128	ECTV	Moscow	NP_671647.1	91.741	100	Ati, similar to CPXV158
AKPV151	P4c	A27L protein	CPXV	GRI-90	CAD90694.1	82.308	100	Orthopoxvirus A26L/A30L protein, A-type inclusion, similar to CPXV161
AKPV152	A27L membrane protein	A27L membrane protein	CMLV	JSL09	ACV88141.1	90	100	Chordopoxvirus multifunctional envelope protein A27, 14k membrane protein, similar to VACV-COP-A27L and CPXV162
AKPV153	IMV membrane protein	CPXV163 protein	CPXV	Ger 2010 MKY	SNB54165.1	97.26	100	virus cell entry, syncytium formation, similar to VACV-COP-A28L and CPXV163
AKPV154	DNA-dependent RNA polymerase subunit RPO35	CPXV164 protein	CPXV	RatAac09/1	AGY99250.1	97.049	100	similar to VACV-COP-A29L and CPXV164
AKPV155	IMV protein	EVM132	ECTV	Moscow	NP_671651.1	93.506	100	phosphoprotein, involved in association of dense viroplasm with viral membranes during morphogenesis, similar to VACV-COP-A30L and CPXV165
AKPV156	hypothetical protein	hypothetical protein VAC_DPP11_164.5	VACV	Dryvax	AEY73200.1	84.615	100	similar to VACV-COP-A30.5L
AKPV157	hypothetical protein	hypothetical protein	AKMV	Akhmeta_2013-88	AXN74947.1	89.764	100	Poxvirus A31 protein, similar to VACV-COP-A31R and CPXV166
AKPV158	ATPase	ATPase	CPXV	Germany_1980_EP4	ADZ29702.1	99.254	100	DNA packaging, virion morphogenesis, similar to VACV-COP-A32L and CPXV167
AKPV159	EEV membrane phosphoglycoprotein	putative A33R protein	OPVA	Abatino	AYN64720.1	79.781	99	involved in CEV-cell adherence and actin tail formation, associates with A36R, similar to VACV-COP-A33R and CPXV168
AKPV160	EEV membrane glycoprotein	CPXV169 protein	CPXV	Ger/2010/Alpaca	SNB50418.1	87.5	100	IEV and EEV membrane glycoprotein, involved in CEV cell adherence and actin tail formation, similar to VACV-COP-A34R and CPXV169
AKPV161	MHC class II antigen presentation inhibitor	CPXV171 protein	CPXV	Brighton Red	NP_619954.1	96.591	100	immunomodulation, endosome, immunoevasion, similar to VACV-COP-A35R and CPXV171
AKPV162	IEV transmembrane phosphoprotein	p43-50 protein	CPXV	Norway	CAC69916.1	70	100	involved in actin tail formation, interacts with A33R, similar to VACV-COP-A36R and CPXV172
AKPV163	hypothetical protein	putative A37R protein	OPVA	Abatino	AYN64724.1	84.411	99	similar to VACV-COP-A37R and CPXV173
AKPV164	hypothetical protein	unknown	CPXV	Germany 91-3	ABD97509.1	76.786	93	similar to VACV-WR-161 and CPXV174
AKPV165	CD47-like putative membrane protein	CD47-lilke protein	AKMV	Vani_2010	AXN75395.1	91.241	99	host membrane, similar to VACV-COP-A38L and CPXV175
AKPV166	semaphorin-like protein	CPXV176 protein	CPXV	CPXV_Catpox3L97	ARR29591.1	84.938	99	putative host defense modulator, similar to VACV-COP-A39L and CPXV176
AKPV167	C-type lectin-like type-II membrane protein	A42R protein	CPXV	GRI-90	CAD90709.1	86.667	100	host defense modulator, similar to VACV-COP-A40R and CPXV177
AKPV168	secreted glycoprotein	EVM140	ECTV	Moscow	NP_671659.1	87.946	100	35 kD major secreted virus protein, host defense modulator, similar to VACV-COP-A41L and CPXV178
AKPV169	profilin-like protein	EVM141	ECTV	Moscow	NP_671660.1	99.254	100	actin binding, similar to VACV-COP-A32R and CPXV179
AKPV170	putative type-I membrane glycoprotein	EVM142	ECTV	Moscow	NP_671661.1	94.089	100	host membrane, similar to VACV-COP-A43R and CPXV180
AKPV171	hypothetical protein	hypothetical protein	AKMV	Akhmeta_2013-88	AXN74962.1	84	76	similar to VACV-MVA-156R and CPXV181
AKPV172	hydroxysteroid dehydrogenase	EVM143	ECTV	Moscow	NP_671662.1	92.775	100	3-beta hydroxysteroid dehydrogenase/delta 5-delta 4 isomerase, host defense modulator, virulence, host-range and immunomodulation (VIR), similar to VACV-COP-A44L and CPXV182
AKPV173	Cu-Zn superoxide dismutase-like protein	CPXV183 protein	CPXV	HumLit08/1	AGY97621.1	86.726	100	may lack enzymatic activity, similar to VACV-COP-A45R and CPXV183
AKPV174	Toll/IL1-receptor-like protein	Toll/IL1-receptor [TIR]-like	VACV	Acambis	AAQ93269.1	86.25	100	suppresses TIR-dependent signal transduction; host defense modulator, similar to VACV-COP-A46R and CPXV184
AKPV175	hypothetical protein	hypothetical protein VARV_KOR47_lee_164	VARV	Korea 1947 (Lee, Masterseed)	ABF26140.1	87.295	100	similar to VACV-COP-A47L and CPXV185
AKPV176	thymidylate kinase	thymidylate kinase	CPXV	Norway_1994_MAN	ADZ30574.1	88.983	99	similar to VACV-COP-A48R and CPXV186
AKPV177	hypothetical protein	CPXV187 protein	CPXV	HumLue09/1	AGY97816.1	78.395	100	similar to VACV-COP-A49R and CPXV187
AKPV178	ATP-dependent DNA ligase	CPXV188 protein	CPXV	Ger/2012/Alpaca	SNB50668.1	93.116	100	Polydeoxyribonucleotide synthase [ATP], similar to VACV-COP-A50R and CPXV188
AKPV179	hypothetical protein	hypothetical protein	VACV	IHD-W	AGB75894.1	92.216	100	similar to VACV-COP-A51R and CPXV189
AKPV180	Toll/IL1-receptor [TIR]-like protein	hypothetical protein	AKMV	Vani_2010	AXN75410.1	88.66	100	suppresses TIR-dependent signal transduction; host defense modulator; similar to VACV-COP-A52R and CPXV190
AKPV181	kelch-like protein	kelch-like protein	OPVA	Abatino	ADZ30155.1	80.708	99	BTB/POZ domain, similar to VACV-COP-A55R and CPXV193
AKPV182	hemagglutinin	CPXV194 protein	CPXV	Ger/2015/Cat4	SNB50848.1	52.685	100	HA, part of A56-K2 complex, similar to VACV-COP-A56R and CPXV194
AKPV183	guanylate kinase	A59R protein	CPXV	GRI-90	CAD90726.1	92.893	100	similar to VACV-COP-A57R and CPXV195
AKPV184	Ser/Thr kinase	Ser/Thr protein kinase	AKMV	Akhmeta_2013-88	AXN74976.1	96.678	99	VPK1, essential for viral DNA replication, similar to VACV-COP-B1R and CPXV196
AKPV185	Schlafen-like virulence protein	hypothetical protein TATV_DAH68_186	TATV	Dahomey 1968	YP_717493.1	78.571	99	Nucleopolyhedrovirus p26 protein, v-slfn, similar to VACV-COP-B2R and CPXV197
AKPV186	ankyrin repeat-containing protein	ankyrin-containing protein	AKMV	Vani_2010	AXN75417.1	82.709	100	similar to VACV-COP-B4R and CPXV198
AKPV187	EEV type-I membrane glycoprotein	EEV membrane glycoprotein	CPXV	Germany 91-3	ABD97533.1	59.937	99	plaque-size/host range protein, target for EEV neutralizing antibody; needed for trans-Golgi endosome membrane wrapping of IMV, similar to VACV-COP-B5R and CPXV199
AKPV188	ankyrin repeat containing protein	ankyrin repeat containing protein	CPXV	Austria 1999	ADZ24192.1	78.161	96	similar to VACV-COP-B6R
AKPV189	interferon-gamma receptor-like protein	interferon-gamma receptor-like protein	TATV	Dahomey 1968	YP_717498.1	89.888	100	inhibits host IFN-gamma signaling, soluble receptor, host defense modulator, similar to VACV-COP-B8R and CPXV202
AKPV190	6 kDa intracellular viral protein	CPXV203 protein	CPXV	CPXV_Catpox3L97	ARR29651.1	57.399	99	late phase, Poxvirus T4 protein, similar to VACV-COP-B9R and CPXV203
AKPV191	kelch-like protein	Kelch-like protein	RCNV	Herman	YP_009143495.1	85.629	100	BTB/POZ domain, similar to VACV-COP-B10R and CPXV204
AKPV192	hypothetical protein	CPXV205 protein	CPXV	BeaBer04/1	AGY97203.1	86.957	99	similar to VACV-COP-B11R and CPXV205
AKPV193	Ser/Thr protein kinase-like protein	CPXV206 protein	CPXV	HumLan08/1	AGY97322.1	85.563	99	Probable serine/threonine-protein kinase, similar to VACV-COP-B12R
AKPV194	SPI-2/CrmA protein	serpin C7R	ECTV	Moscow	NP_671680.1	90.643	99	SERine Proteinase INhibitor (serpin) family, cytokine response modifier A; inhibitor of caspase-1 and granzyme B, inhibits Fas-mediated apoptosis, IL-1 convertase, lipoxygenase pathway, similar to CPXV SPI-2 and fragmented VACV-COP-B13R/B14R
AKPV195	hypothetical protein	RPXV176	RPXV	Utrecht	AAS49889.1	90.604	99	Interaction with host IKBKB; inhibits host NF-kappa-B activation, similar to VACV-COP-B15R and CPXV208
AKPV196	IL-1-beta-inhibitor	IL-1 beta receptor	AKMV	Akhmeta_2013-88	AXN74989.1	88.754	100	IL-beta-binding protein, host immune evasion, similar to VACV-COP-B16R and CPXV209
AKPV197	hypothetical protein	hypothetical protein	AKMV	Vani_2010	AXN75429.1	86.431	99	similar to VACV-COP-B17L and CPXV210
AKPV198	ankyrin repeat-containing protein	hypothetical protein OPVA195	OPVA	Abatino	AYN64761.1	88.462	99	similar to CPXV211
AKPV199	soluble interferon-alpha/beta receptor	IFN-alpha/beta-receptor-like secreted glycoprotein	CPXV	Austria 1999	ADZ24204.1	85.185	99	IFN-alpha/beta-receptor-like secreted glycoprotein, host defense modulator, similar to VACV-COP-B19R and CPXV212
AKPV200	ankyrin-like protein	CPXV213 protein	CPXV	CPXV Amadeus 2015	CUI02481.1	90.404	100	similar to CPXV213
AKPV201	hypothetical protein	CPXV215 protein	CPXV	Ger/2014/Cat1	SNB58155.1	87.478	100	BTB/POZ domain, KELCH repeat, similar to VACV-COP-C2L and CPXV215
AKPV202	serine protease inhibitor-like SPI-1	serine protease inhibitor-like protein	CPXV	Kostroma_2015	AQQ13065.1	84.68	100	SERine Proteinase INhibitor (serpin) family, host defense modulator, similar to VACV-COP-C12L
AKPV203	surface glycoprotein	surface glycoprotein	Murmansk poxvirus	LEIV-11411	YP_009408189.1	84.523	100	Poxvirus B22R protein, similar to CPXV219
AKPV204	putative IL-beta-binding protein	hypothetical protein Murmansk-186	Murmansk poxvirus	LEIV-11411	YP_009408368.1	90.769	90	similar to Murmansk-186
AKPV205	ankyrin-like protein	hypothetical protein Murmansk-194	Murmansk poxvirus	LEIV-11411	YP_009408376.1	71.864	99	similar to Murmansk-194
AKPV206	secreted chemokine binding protein	chemokine binding protein	CPXV	Germany_1998_2	ADZ29974.1	79.71	100	vCCI, host defense modulator, inhibits host immune defense, binds host CC chemokines (beta chemokines), similar to VACV-COP-B29R
