# Supplementary material for: Genome of Alaskapox Virus, a Novel Orthopoxvirus Isolated from Alaska
Source: Viruses. 2019 Aug 1;11(8):708. doi: 10.3390/v11080708 (PMC6723315; doi:10.3390/v11080708)
Supplement: Supplementary file 1 [file viruses-11-00708-s001.zip › Supplement/Table S4.xlsx]

## Sheet: Sheet1
Sites under selection in AKPV187 (B5R)
Position	Reference	AKPV	Prob(w>1)
17	V	Y	0.994
39	F	D	0.992
70	E	N	0.97
72	P	E	0.981
126	N	S	0.994
171	T	D	0.993
174	S	N	0.99
180	S	I	0.971
245	D	P	0.976
311	K	V	0.984
