# Supplementary material for: Genome of Alaskapox Virus, a Novel Orthopoxvirus Isolated from Alaska
Source: Viruses. 2019 Aug 1;11(8):708. doi: 10.3390/v11080708 (PMC6723315; doi:10.3390/v11080708)
Supplement: Supplementary file 1 [file viruses-11-00708-s001.zip › Supplement/Table S5.xlsx]

## Sheet: Sheet1
Host Range/ Virulence Gene	AKPV Homolog
K3L	AKPV039
E3L	AKPV064
Serpins	AKPV202
Serpins	AKPV194
Serpins	AKPV038
P28/N1R	AKPV020
C7L/M063	AKPV017
B5R-related	AKPV187
T4 family	AKPV190
M11L/F1L	AKPV043
K1L	AKPV037
C3L	AKPV030
C4L	Deletion
CrmB	AKPV002
CrmC	None
CrmD	None
CrmE	None
M13L Family	None
